# Supplementary material for: Establishment of Silane/GO Multistage Hybrid Interface Layer to Improve Interfacial and Mechanical Properties of Carbon Fiber Reinforced Poly (phthalazinone ether ketone) Thermoplastic Composites
Source: Materials (Basel). 2021 Dec 28;15(1):206. doi: 10.3390/ma15010206 (PMC8745983; doi:10.3390/ma15010206)
Supplement: Supplementary file 1 [file materials-15-00206-s001.zip]

Archive with 1 entries (1 files):
- materials-1419699-supplementary.pdf
